# Supplementary material for: Isovaline monohydrate
Source: Acta Crystallogr Sect E Struct Rep Online. 2013 Nov 27;69(Pt 12):o1829–30. doi: 10.1107/S1600536813031620 (PMC3885077; doi:10.1107/S1600536813031620)
Supplement: Supplementary file 1 [file e-69-o1829-sup1.cif]

##############################################################################
#                                                                            #
# This CIF contains the data in a paper accepted for publication in          #
# Acta Crystallographica Section E. It conforms to the requirements of       #
# Notes for Authors for Acta Crystallographica Section E, and has been       #
# peer reviewed under the auspices of the IUCr Commission on Journals.       #
#                                                                            #
# Full details of the Crystallographic Information File format               #
# are given in the paper "The Crystallographic Information File (CIF):       #
# a New Standard Archive File for Crystallography" by S. R. Hall, F. H.      #
# Allen and I. D. Brown [Acta Cryst. (1991), A47, 655-685].                  #
#                                                                            #
# The current version of the core CIF dictionary is obtainable from          #
# ftp://ftp.iucr.org/pub/cif_core.dic.                                       #
#                                                                            #
# Software is freely available for graphical display of the structure(s)     #
# in this CIF. For information consult the CIF software page                 #
# http://www.iucr.org/resources/cif/software.                                #
#                                                                            #
# This file may be used for bona fide research purposes within the           #
# scientific community so long as proper attribution is given to the journal # 
# article from which it was obtained.                                        #
#                                                                            #
##############################################################################
data_I
_audit_creation_method     SHELXL-97
_journal_date_recd_electronic     2013-10-23
_journal_date_accepted     2013-11-20
_journal_name_full     'Acta Crystallographica, Section E'
_journal_year     2013
_journal_volume     69
_journal_issue     12
_journal_page_first     o1829
_journal_page_last     o1830
_journal_paper_category     QO
_journal_paper_doi     10.1107/S1600536813031620
_journal_coeditor_code     JJ2178
_publ_contact_author_name     'Ray J. Butcher'
_publ_contact_author_address
;
Department of Chemistry
Howard University
525 College Street NW
Washington DC 20059
USA
;
_publ_contact_author_email     'rbutcher99@yahoo.com'
_publ_contact_author_fax     '202-806-5442'
_publ_contact_author_phone     '202-806-9892'
_publ_section_title
;
Isovaline monohydrate
;
loop_
    _publ_author_name
    _publ_author_footnote
    _publ_author_address
    'Butcher, Ray J.' .
;
Department of Chemistry
Howard University
525 College Street NW
Washington
DC 20059
USA
;
    'Brewer, Greg' .
;
Department of Chemistry
Catholic University of America
Washington
DC 20064
USA
;
    'Burton, Aaron S.' .
;
NASA Johnson Space Center,
Astromaterial and Exploration Science Directorate,
Houston, TX 77058
USA
;
    'Dworkin, Jason P.' .
;
Solar System Exploration Division,
NASA Goddard Space Flight Center,
Greenbelt, MD 20771,
USA
;
_database_code_depnum_ccdc_archive     'CCDC 897401'
_chemical_name_systematic
;
2-Azaniumyl-2-methylbutanoate monohydrate
;
_chemical_name_common
;
Isovaline monohydrate
;
_chemical_formula_moiety     'C5 H11 N O2, H2 O'
_chemical_formula_sum     'C5 H13 N O3'
_chemical_formula_iupac     'C5 H11 N O2, H2 O'
_chemical_formula_weight     135.16
_chemical_melting_point     ?
_symmetry_cell_setting     orthorhombic
_symmetry_space_group_name_H-M     'P 21 21 21'
_symmetry_space_group_name_Hall     'P 2ac 2ab'
loop_
    _symmetry_equiv_pos_as_xyz
    'x, y, z'
    '-x+1/2, -y, z+1/2'
    'x+1/2, -y+1/2, -z'
    '-x, y+1/2, -z+1/2'
_cell_length_a     5.9089(5)
_cell_length_b     10.4444(10)
_cell_length_c     11.9274(11)
_cell_angle_alpha     90.00
_cell_angle_beta     90.00
_cell_angle_gamma     90.00
_cell_volume     736.10(12)
_cell_formula_units_Z     4
_cell_measurement_reflns_used     679
_cell_measurement_theta_min     3.6985
_cell_measurement_theta_max     75.2867
_cell_measurement_temperature     123(2)
_exptl_crystal_description     needle
_exptl_crystal_colour     colorless
_exptl_crystal_size_max     0.48
_exptl_crystal_size_mid     0.08
_exptl_crystal_size_min     0.06
_exptl_crystal_density_diffrn     1.220
_exptl_crystal_density_meas     ?
_exptl_crystal_density_method     'not measured'
_exptl_crystal_F_000     296
_exptl_absorpt_coefficient_mu     0.838
_exptl_absorpt_correction_type     multi-scan
_exptl_absorpt_process_details
;
(CrysAlis PRO; Agilent, 2012)
;
_exptl_absorpt_correction_T_min     0.38331
_exptl_absorpt_correction_T_max     1.00000
_exptl_special_details     ?
_diffrn_ambient_temperature     123(2)
_diffrn_radiation_type     CuK\a
_diffrn_radiation_wavelength     1.54184
_diffrn_radiation_source     'Enhance (Cu) X-ray Source'
_diffrn_radiation_monochromator     graphite
_diffrn_measurement_device_type     'Agilent Xcalibur (Ruby, Gemini)'
_diffrn_measurement_method     '\w scans'
_diffrn_detector_area_resol_mean     10.5081
_diffrn_reflns_number     1662
_diffrn_reflns_av_R_equivalents     0.0716
_diffrn_reflns_av_sigmaI/netI     0.0420
_diffrn_reflns_theta_min     5.63
_diffrn_reflns_theta_max     75.42
_diffrn_reflns_theta_full     67.50
_diffrn_measured_fraction_theta_max     0.971
_diffrn_measured_fraction_theta_full     0.999
_diffrn_reflns_limit_h_min     -7
_diffrn_reflns_limit_h_max     4
_diffrn_reflns_limit_k_min     -12
_diffrn_reflns_limit_k_max     8
_diffrn_reflns_limit_l_min     -14
_diffrn_reflns_limit_l_max     14
_diffrn_standards_number     ?
_diffrn_standards_interval_count     ?
_diffrn_standards_interval_time     ?
_diffrn_standards_decay_%     ?
_refine_special_details
;
Refinement of <i>F</i>^2^ against ALL reflections. The weighted <i>R</i>-factor
<i>wR</i> and goodness of fit <i>S</i> are based on <i>F</i>^2^, conventional
<i>R</i>-factors <i>R</i> are based on <i>F</i>, with <i>F</i> set to zero for
negative <i>F</i>^2^. The threshold expression of <i>F</i>^2^ >
\s(<i>F</i>^2^) is used only for calculating <i>R</i>-factors(gt) <i>etc</i>.
and is not relevant to the choice of reflections for refinement.
<i>R</i>-factors based on <i>F</i>^2^ are statistically about twice as large
as those based on <i>F</i>, and <i>R</i>- factors based on ALL data will be
even larger.
;
_reflns_number_total     1204
_reflns_number_gt     1072
_reflns_threshold_expression     I>2sigma(I)
_refine_ls_structure_factor_coef     Fsqd
_refine_ls_matrix_type     full
_refine_ls_R_factor_all     0.0640
_refine_ls_R_factor_gt     0.0564
_refine_ls_wR_factor_gt     0.1565
_refine_ls_wR_factor_ref     0.1624
_refine_ls_goodness_of_fit_ref     1.109
_refine_ls_restrained_S_all     1.108
_refine_ls_number_reflns     1204
_refine_ls_number_parameters     91
_refine_ls_number_restraints     3
_refine_ls_hydrogen_treatment     mixed
_refine_ls_weighting_scheme     calc
_refine_ls_weighting_details
         'calc w=1/[\s^2^(Fo^2^)+(0.0930P)^2^+0.2964P] where P=(Fo^2^+2Fc^2^)/3'
_atom_sites_solution_hydrogens     geom
_atom_sites_solution_primary     direct
_atom_sites_solution_secondary     difmap
_refine_ls_shift/su_max     0.000
_refine_ls_shift/su_mean     0.000
_refine_diff_density_max     0.371
_refine_diff_density_min     -0.272
_refine_ls_extinction_method     none
_refine_ls_extinction_coef     ?
_refine_ls_abs_structure_details     ?
_refine_ls_abs_structure_Flack     ?
loop_
    _atom_type_symbol
    _atom_type_description
    _atom_type_scat_dispersion_real
    _atom_type_scat_dispersion_imag
    _atom_type_scat_source
    'C' 'C' 0.0181 0.0091
                         'International Tables Vol C Tables 4.2.6.8 and 6.1.1.4'
    'H' 'H' 0.0000 0.0000
                         'International Tables Vol C Tables 4.2.6.8 and 6.1.1.4'
    'N' 'N' 0.0311 0.0180
                         'International Tables Vol C Tables 4.2.6.8 and 6.1.1.4'
    'O' 'O' 0.0492 0.0322
                         'International Tables Vol C Tables 4.2.6.8 and 6.1.1.4'
_computing_data_collection
;
CrysAlis PRO (Agilent, 2012)
;
_computing_cell_refinement
;
CrysAlis PRO (Agilent, 2012)
;
_computing_data_reduction
;
CrysAlis PRO (Agilent, 2012)
;
_computing_structure_solution     'SHELXS97 (Sheldrick, 2008)'
_computing_structure_refinement     'SHELXL97 (Sheldrick, 2008)'
_computing_molecular_graphics     'SHELXTL (Sheldrick, 2008)'
_computing_publication_material     'SHELXTL (Sheldrick, 2008)'
loop_
    _atom_site_type_symbol
    _atom_site_label
    _atom_site_fract_x
    _atom_site_fract_y
    _atom_site_fract_z
    _atom_site_U_iso_or_equiv
    _atom_site_adp_type
    _atom_site_calc_flag
    _atom_site_refinement_flags
    _atom_site_occupancy
    _atom_site_symmetry_multiplicity
    _atom_site_disorder_assembly
    _atom_site_disorder_group
    O O1 0.0058(4) 0.37096(19) 0.50201(18) 0.0316(5) Uani d . 1 1 . .
    O O2 -0.1536(4) 0.4257(3) 0.33811(19) 0.0385(6) Uani d . 1 1 . .
    O O1W 0.6455(4) 0.4874(3) 0.6172(2) 0.0467(7) Uani d D 1 1 . .
    H H1W1 0.776(5) 0.465(5) 0.601(3) 0.070 Uiso d D 1 1 . .
    H H1W2 0.661(8) 0.517(5) 0.682(2) 0.070 Uiso d D 1 1 . .
    N N1 0.4267(4) 0.3850(2) 0.4302(2) 0.0297(6) Uani d . 1 1 . .
    H H1A 0.5663 0.3957 0.3994 0.045 Uiso calc R 1 1 . .
    H H1B 0.4074 0.3014 0.4493 0.045 Uiso calc R 1 1 . .
    H H1C 0.4141 0.4348 0.4925 0.045 Uiso calc R 1 1 . .
    C C1 0.0133(6) 0.4049(2) 0.4006(3) 0.0302(6) Uani d . 1 1 . .
    C C2 0.2504(5) 0.4229(3) 0.3472(2) 0.0294(6) Uani d . 1 1 . .
    C C3 0.2766(6) 0.3382(3) 0.2440(3) 0.0367(7) Uani d . 1 1 . .
    H H3A 0.2503 0.2486 0.2648 0.055 Uiso calc R 1 1 . .
    H H3B 0.4301 0.3474 0.2139 0.055 Uiso calc R 1 1 . .
    H H3C 0.1664 0.3640 0.1869 0.055 Uiso calc R 1 1 . .
    C C4 0.2832(6) 0.5657(3) 0.3178(3) 0.0344(7) Uani d . 1 1 . .
    H H4A 0.4384 0.5779 0.2885 0.041 Uiso calc R 1 1 . .
    H H4B 0.1762 0.5888 0.2572 0.041 Uiso calc R 1 1 . .
    C C5 0.2477(7) 0.6556(3) 0.4151(3) 0.0451(9) Uani d . 1 1 . .
    H H5A 0.2565 0.7442 0.3886 0.068 Uiso calc R 1 1 . .
    H H5B 0.3650 0.6408 0.4716 0.068 Uiso calc R 1 1 . .
    H H5C 0.0984 0.6401 0.4482 0.068 Uiso calc R 1 1 . .
loop_
    _atom_site_aniso_label
    _atom_site_aniso_U_11
    _atom_site_aniso_U_22
    _atom_site_aniso_U_33
    _atom_site_aniso_U_12
    _atom_site_aniso_U_13
    _atom_site_aniso_U_23
    O1 0.0326(11) 0.0293(9) 0.0329(10) 0.0009(8) 0.0031(9) 0.0061(9)
    O2 0.0268(11) 0.0510(13) 0.0376(11) 0.0010(11) 0.0007(9) 0.0110(11)
    O1W 0.0379(13) 0.0627(17) 0.0396(13) 0.0087(13) -0.0008(11) -0.0148(12)
    N1 0.0268(12) 0.0270(11) 0.0352(14) -0.0004(9) 0.0016(11) 0.0015(11)
    C1 0.0324(15) 0.0214(12) 0.0367(15) -0.0017(11) 0.0027(12) 0.0020(11)
    C2 0.0279(15) 0.0275(13) 0.0328(14) -0.0009(12) 0.0009(11) 0.0051(13)
    C3 0.0371(18) 0.0392(16) 0.0338(16) 0.0040(15) -0.0005(13) 0.0010(14)
    C4 0.0320(15) 0.0317(15) 0.0394(15) -0.0038(13) -0.0001(13) 0.0085(14)
    C5 0.055(2) 0.0260(14) 0.054(2) -0.0030(14) 0.0026(18) 0.0020(15)
_geom_special_details
;
All e.s.d.'s (except the e.s.d. in the dihedral angle between two l.s. planes)
are estimated using the full covariance matrix. The cell e.s.d.'s are taken
into account individually in the estimation of e.s.d.'s in distances, angles
and torsion angles; correlations between e.s.d.'s in cell parameters are only
used when they are defined by crystal symmetry. An approximate (isotropic)
treatment of cell e.s.d.'s is used for estimating e.s.d.'s involving l.s.
planes.
;
loop_
    _geom_bond_atom_site_label_1
    _geom_bond_atom_site_label_2
    _geom_bond_site_symmetry_2
    _geom_bond_distance
    _geom_bond_publ_flag
    O1 C1 . 1.261(4) ?
    O2 C1 . 1.255(4) ?
    O1W H1W1 . 0.830(19) ?
    O1W H1W2 . 0.832(19) ?
    N1 C2 . 1.490(4) ?
    N1 H1A . 0.9100 ?
    N1 H1B . 0.9100 ?
    N1 H1C . 0.9100 ?
    C1 C2 . 1.550(4) ?
    C2 C3 . 1.524(4) ?
    C2 C4 . 1.545(4) ?
    C3 H3A . 0.9800 ?
    C3 H3B . 0.9800 ?
    C3 H3C . 0.9800 ?
    C4 C5 . 1.507(5) ?
    C4 H4A . 0.9900 ?
    C4 H4B . 0.9900 ?
    C5 H5A . 0.9800 ?
    C5 H5B . 0.9800 ?
    C5 H5C . 0.9800 ?
loop_
    _geom_angle_atom_site_label_1
    _geom_angle_atom_site_label_2
    _geom_angle_atom_site_label_3
    _geom_angle_site_symmetry_1
    _geom_angle_site_symmetry_3
    _geom_angle
    _geom_angle_publ_flag
    H1W1 O1W H1W2 . . 102(3) ?
    C2 N1 H1A . . 109.5 ?
    C2 N1 H1B . . 109.5 ?
    H1A N1 H1B . . 109.5 ?
    C2 N1 H1C . . 109.5 ?
    H1A N1 H1C . . 109.5 ?
    H1B N1 H1C . . 109.5 ?
    O2 C1 O1 . . 126.2(3) ?
    O2 C1 C2 . . 116.4(3) ?
    O1 C1 C2 . . 117.4(3) ?
    N1 C2 C3 . . 108.1(3) ?
    N1 C2 C4 . . 108.6(3) ?
    C3 C2 C4 . . 111.3(3) ?
    N1 C2 C1 . . 109.1(2) ?
    C3 C2 C1 . . 110.7(3) ?
    C4 C2 C1 . . 108.9(2) ?
    C2 C3 H3A . . 109.5 ?
    C2 C3 H3B . . 109.5 ?
    H3A C3 H3B . . 109.5 ?
    C2 C3 H3C . . 109.5 ?
    H3A C3 H3C . . 109.5 ?
    H3B C3 H3C . . 109.5 ?
    C5 C4 C2 . . 114.2(3) ?
    C5 C4 H4A . . 108.7 ?
    C2 C4 H4A . . 108.7 ?
    C5 C4 H4B . . 108.7 ?
    C2 C4 H4B . . 108.7 ?
    H4A C4 H4B . . 107.6 ?
    C4 C5 H5A . . 109.5 ?
    C4 C5 H5B . . 109.5 ?
    H5A C5 H5B . . 109.5 ?
    C4 C5 H5C . . 109.5 ?
    H5A C5 H5C . . 109.5 ?
    H5B C5 H5C . . 109.5 ?
loop_
    _geom_torsion_atom_site_label_1
    _geom_torsion_atom_site_label_2
    _geom_torsion_atom_site_label_3
    _geom_torsion_atom_site_label_4
    _geom_torsion_site_symmetry_1
    _geom_torsion_site_symmetry_2
    _geom_torsion_site_symmetry_3
    _geom_torsion_site_symmetry_4
    _geom_torsion
    _geom_torsion_publ_flag
    O2 C1 C2 N1 . . . . -175.8(3) ?
    O1 C1 C2 N1 . . . . 4.2(4) ?
    O2 C1 C2 C3 . . . . -57.0(3) ?
    O1 C1 C2 C3 . . . . 123.0(3) ?
    O2 C1 C2 C4 . . . . 65.8(3) ?
    O1 C1 C2 C4 . . . . -114.2(3) ?
    N1 C2 C4 C5 . . . . -64.0(3) ?
    C3 C2 C4 C5 . . . . 177.0(3) ?
    C1 C2 C4 C5 . . . . 54.7(4) ?
loop_
    _geom_hbond_atom_site_label_D
    _geom_hbond_atom_site_label_H
    _geom_hbond_atom_site_label_A
    _geom_hbond_site_symmetry_A
    _geom_hbond_distance_DH
    _geom_hbond_distance_HA
    _geom_hbond_distance_DA
    _geom_hbond_angle_DHA
    O1W H1W1 O1 1_655 0.830(19) 2.05(2) 2.811(3) 152(4)
    O1W H1W2 O2 2_565 0.832(19) 1.962(19) 2.787(3) 171(5)
    N1 H1A O2 1_655 0.91 1.84 2.745(3) 177.3
    N1 H1C O1W . 0.91 2.09 2.792(4) 132.6
    N1 H1B O1 3_556 0.91 1.98 2.832(3) 155.5
