# Supplementary material for: Isovaline monohydrate
Source: Acta Crystallogr Sect E Struct Rep Online. 2013 Nov 27;69(Pt 12):o1829–30. doi: 10.1107/S1600536813031620 (PMC3885077; doi:10.1107/S1600536813031620)
Supplement: Supplementary file 2 [file e-69-o1829-Isup2.hkl]

# 
# h,k,l, Fc-squared, Fo-squared, sigma(Fo-squared) and status flag 
# 
data_I
_shelx_title '    gb-iva in P2(1)2(1)2(1)' 
_shelx_refln_list_code          4 
_shelx_F_calc_maximum       64.55 
_exptl_crystal_F_000       296.00 
_reflns_d_resolution_high  0.7966 
 
loop_ 
 _symmetry_equiv_pos_as_xyz 
 'x, y, z' 
 '-x+1/2, -y, z+1/2' 
 'x+1/2, -y+1/2, -z' 
 '-x, y+1/2, -z+1/2' 
 
_cell_length_a     5.9089 
_cell_length_b    10.4444 
_cell_length_c    11.9274 
_cell_angle_alpha  90.000 
_cell_angle_beta   90.000 
_cell_angle_gamma  90.000 
 
_shelx_F_squared_multiplier     1.000 
 
loop_ 
 _refln_index_h 
 _refln_index_k 
 _refln_index_l 
 _refln_F_squared_calc 
 _refln_F_squared_meas 
 _refln_F_squared_sigma 
 _refln_observed_status 
   2   0   0      606.72      595.41     60.55 o 
   4   0   0      316.12      316.04      9.87 o 
   1   1   0      828.90      674.54      7.24 o 
   2   1   0      368.17      201.60     69.26 o 
   3   1   0      315.34      304.97     21.19 o 
   4   1   0        0.52       -2.31      5.07 o 
   5   1   0      859.70      767.03     20.34 o 
   6   1   0        0.10       -1.86      1.86 o 
   7   1   0       18.36       52.36      1.71 o 
   0   2   0     3959.98     4226.86     15.61 o 
   1   2   0      703.59      368.19    174.47 o 
   2   2   0       67.82       76.23      4.47 o 
   3   2   0      104.37       98.45      3.54 o 
   4   2   0       96.88       90.75      5.94 o 
   5   2   0      266.02      241.63      7.50 o 
   6   2   0       24.89       38.31     17.39 o 
   7   2   0      113.51      124.30      2.27 o 
   1   3   0     3408.27     3217.42    145.66 o 
   2   3   0      259.03      236.67      7.62 o 
   3   3   0       11.33       15.14      3.70 o 
   4   3   0        0.02        0.91      4.04 o 
   5   3   0        1.99       -0.20      1.02 o 
   6   3   0       24.22       18.78      1.90 o 
   7   3   0        0.19       28.00      1.41 o 
   0   4   0     3991.32     4747.46     26.10 o 
   1   4   0      233.35      218.49      3.80 o 
   2   4   0      444.24      507.20     11.74 o 
   3   4   0      125.67      124.49      5.12 o 
   4   4   0      451.43      434.73     11.73 o 
   5   4   0      101.18       95.45      2.36 o 
   6   4   0        5.28        0.64      1.37 o 
   1   5   0      333.91      378.54     16.12 o 
   2   5   0       14.07       16.34      3.46 o 
   3   5   0       38.53       45.88      4.98 o 
   4   5   0        0.05        0.44      1.12 o 
   5   5   0       56.68       49.59      1.81 o 
   6   5   0       26.26       24.84      1.56 o 
   0   6   0      165.05      218.21      7.47 o 
   1   6   0       55.21       51.93      4.28 o 
   2   6   0       30.62       27.18      3.00 o 
   3   6   0      151.19      136.50      5.17 o 
   4   6   0        9.80        8.66      1.29 o 
   5   6   0       28.68       31.75      1.52 o 
   6   6   0        0.35        1.99      1.04 o 
   1   7   0        0.03       -2.20      3.94 o 
   2   7   0       49.29       34.95      4.82 o 
   3   7   0       20.62       16.20      1.73 o 
   4   7   0        4.18        2.15      1.64 o 
   5   7   0        4.64        2.19      1.50 o 
   0   8   0       21.74       28.45      2.25 o 
   1   8   0       38.93       39.60      3.18 o 
   2   8   0      401.54      404.92      9.63 o 
   3   8   0       11.84       11.21      1.74 o 
   4   8   0        1.50        1.07      1.35 o 
   5   8   0       24.04       17.81      1.56 o 
   1   9   0      120.64      125.84      4.36 o 
   2   9   0       17.15       12.16      1.22 o 
   3   9   0      203.36      164.93      4.32 o 
   4   9   0        4.92        3.69      1.39 o 
   5   9   0        1.51        0.29      0.83 o 
   0  10   0        0.22        0.30      1.60 o 
   1  10   0        9.81        6.57      1.19 o 
   2  10   0      114.03      121.46      2.76 o 
   3  10   0       49.08       43.74      2.25 o 
   4  10   0       11.87       10.50      1.32 o 
   1  11   0        1.08        0.75      1.03 o 
   2  11   0        1.06        0.30      1.17 o 
   3  11   0        2.71        1.69      1.20 o 
   0  12   0       43.20       55.66      2.28 o 
   1  12   0        6.44        3.80      1.28 o 
   2  12   0      109.91      144.83      2.97 o 
   1   0   1      278.21      226.42     30.85 o 
   2   0   1      111.36       66.09      9.03 o 
   3   0   1      177.93      146.71     11.40 o 
   4   0   1        5.40       -1.71      4.62 o 
   5   0   1        3.22        6.19      0.96 o 
   6   0   1        1.20        2.36      1.70 o 
   7   0   1      142.42      166.67      2.45 o 
  -7   1   1       41.79       63.94      1.75 o 
  -6   1   1       16.72       21.44      7.41 o 
  -5   1   1      155.68      120.54     11.12 o 
  -4   1   1      155.45      128.78      6.63 o 
  -3   1   1      433.25      389.69     12.47 o 
  -2   1   1     3117.15     2922.65    213.49 o 
  -1   1   1       68.95       79.64      4.98 o 
   0   1   1     1561.29     1690.18      8.28 o 
   1   1   1       67.72       81.50      3.07 o 
   2   1   1     3124.36     2964.21     20.04 o 
   3   1   1      433.83      358.54     20.18 o 
   4   1   1      155.89      161.61      8.32 o 
   5   1   1      155.34      130.93      2.31 o 
   6   1   1       16.23        1.47      4.70 o 
  -7   2   1       23.52       42.50      1.52 o 
  -6   2   1        4.91       47.71     28.20 o 
  -5   2   1       84.76       66.23     15.42 o 
  -4   2   1        0.76        1.21      5.18 o 
  -3   2   1      425.16      360.65      6.16 o 
  -2   2   1       38.40       35.80      1.94 o 
  -1   2   1      663.15      573.01     43.84 o 
   0   2   1     2102.91     2322.06     12.87 o 
   1   2   1      660.84      658.15      9.35 o 
   2   2   1       38.86       34.12      6.32 o 
   3   2   1      422.73      423.19     34.25 o 
   4   2   1        0.71        4.33      6.29 o 
   5   2   1       84.77       75.84      3.66 o 
   6   2   1        5.04        0.80      1.73 o 
  -7   3   1       33.45       49.61      1.55 o 
  -6   3   1       23.13       25.05      1.65 o 
  -5   3   1      130.87      128.46      2.57 o 
  -3   3   1       11.21        9.09      3.50 o 
  -2   3   1      626.86      651.03     12.51 o 
  -1   3   1      542.72      486.24     29.02 o 
   0   3   1     3952.53     4598.91     22.66 o 
   2   3   1      628.64      639.85     33.86 o 
   3   3   1       11.19        8.11      3.39 o 
   4   3   1       48.74       56.17      3.51 o 
   5   3   1      130.93      129.00      3.26 o 
   6   3   1       23.39       21.99      1.93 o 
  -7   4   1       10.80       25.63      1.18 o 
  -6   4   1       12.05       11.55      1.44 o 
  -5   4   1       85.16       88.26      6.28 o 
  -4   4   1        5.55        5.57      2.22 o 
  -2   4   1      353.47      369.07     10.52 o 
  -1   4   1       62.01       53.96      1.97 o 
   0   4   1       45.90       55.62      2.45 o 
   1   4   1       63.09       62.12      2.99 o 
   2   4   1      355.44      328.16      6.78 o 
   3   4   1       70.81       74.74     13.12 o 
   4   4   1        5.57        1.68      1.55 o 
   5   4   1       85.18       81.04      2.65 o 
   6   4   1       12.10       13.44      1.64 o 
  -6   5   1        4.86        1.82      1.15 o 
  -5   5   1       63.77       75.77      2.07 o 
  -4   5   1       22.42       21.96      1.37 o 
  -1   5   1      429.26      422.38      7.04 o 
   0   5   1       33.74       36.91      2.43 o 
   1   5   1      427.48      421.68      7.18 o 
   2   5   1      465.91      446.21     17.17 o 
   3   5   1        3.92        4.06      3.26 o 
   4   5   1       22.32       20.93      1.37 o 
   5   5   1       63.58       66.85      2.97 o 
   6   5   1        4.88        5.90      1.24 o 
  -6   6   1        2.07        3.16      0.98 o 
  -5   6   1        9.50       10.70      1.16 o 
  -4   6   1       18.91       20.42      1.94 o 
  -3   6   1       84.26       90.86      3.10 o 
   0   6   1      118.09      130.38      4.02 o 
   1   6   1       43.67       47.51      3.06 o 
   2   6   1      183.26      160.76      5.31 o 
   3   6   1       83.75       77.99      4.72 o 
   4   6   1       19.06       18.89      2.24 o 
   5   6   1        9.52        7.13      1.13 o 
  -5   7   1       24.39       18.54      1.71 o 
  -4   7   1       83.60       66.69      3.27 o 
  -3   7   1       86.37       73.67      3.10 o 
   0   7   1      429.42      440.03     10.49 o 
   1   7   1        2.51        0.44      3.14 o 
   2   7   1      110.49      119.06      4.75 o 
   3   7   1       86.73       63.06      2.94 o 
   4   7   1       83.51       57.85      3.21 o 
   5   7   1       24.57       20.62      2.16 o 
  -5   8   1       33.28       21.55      1.35 o 
  -4   8   1       28.23       21.99      2.02 o 
  -3   8   1        3.36        2.50      1.29 o 
  -2   8   1       16.10       17.88      3.07 o 
  -1   8   1       88.32       98.20      6.40 o 
   0   8   1      110.85      130.22      3.19 o 
   1   8   1       88.85       93.67      3.44 o 
   2   8   1       15.83       16.22      3.03 o 
   3   8   1        3.31        3.20      1.40 o 
   4   8   1       28.78       23.46      2.32 o 
   5   8   1       33.29       29.51      2.00 o 
  -4   9   1       18.72       11.41      1.46 o 
  -3   9   1       51.74       35.21      2.09 o 
  -2   9   1       47.60       50.55      1.73 o 
  -1   9   1       11.60       12.49      1.41 o 
   0   9   1        2.56        4.85      1.19 o 
   1   9   1       11.61       12.00      1.30 o 
   2   9   1       48.01       48.29      1.75 o 
   3   9   1       51.50       44.08      2.61 o 
   4   9   1       18.19       18.89      1.90 o 
   5   9   1       48.25       31.80      1.50 o 
  -4  10   1        4.19        1.88      1.16 o 
  -3  10   1        9.91        8.00      1.37 o 
  -2  10   1       12.14       13.16      1.13 o 
  -1  10   1       14.05       12.93      1.37 o 
   0  10   1       33.36       30.97      1.72 o 
   1  10   1       13.91       13.76      1.34 o 
   2  10   1       12.18       13.67      1.19 o 
   3  10   1        9.87        8.80      1.50 o 
   4  10   1        4.40        4.03      1.24 o 
  -3  11   1        9.68        8.53      1.34 o 
  -2  11   1        9.09       10.30      0.87 o 
  -1  11   1       10.24       12.42      1.27 o 
   0  11   1       96.84      103.45      2.36 o 
   1  11   1       10.60       11.33      1.24 o 
   2  11   1        9.15       10.61      1.42 o 
   3  11   1        9.99        9.68      1.36 o 
  -2  12   1        3.91        4.47      1.11 o 
  -1  12   1       20.12       24.33      1.91 o 
   0  12   1        5.40        6.02      1.49 o 
   1  12   1       20.30       20.07      1.59 o 
   2  12   1        3.88        2.86      1.08 o 
   0   0   2       50.97       46.33      1.92 o 
   1   0   2     4166.46     2714.74     13.57 o 
   2   0   2     3389.10     2885.67     16.70 o 
   3   0   2       82.21       91.20      3.89 o 
   4   0   2       24.08       16.41      4.57 o 
   5   0   2      215.38      173.80     18.96 o 
   6   0   2       11.65       22.92      9.36 o 
   7   0   2       18.38       37.09      1.48 o 
  -7   1   2       17.96       29.66      1.41 o 
  -6   1   2       19.95       45.17     24.07 o 
  -5   1   2       37.69       30.46      4.17 o 
  -4   1   2      272.76      259.73      9.32 o 
  -3   1   2      366.46      390.01     10.17 o 
  -2   1   2       32.56       44.49      1.64 o 
  -1   1   2       93.43       90.18      5.13 o 
   0   1   2     3969.00     3639.04    136.66 o 
   1   1   2       94.34       91.81      3.50 o 
   2   1   2       32.77       38.36      3.13 o 
   3   1   2      368.56      389.15     38.65 o 
   4   1   2      273.04      270.71     10.51 o 
   5   1   2       37.71       30.20      1.34 o 
   6   1   2       19.92       24.49      2.15 o 
  -7   2   2       16.88       24.50      1.37 o 
  -6   2   2       18.87       20.30      1.54 o 
  -5   2   2      127.93      126.06     18.45 o 
  -3   2   2      332.00      272.50     12.47 o 
  -2   2   2      472.59      379.40     53.84 o 
  -1   2   2      562.99      542.33     31.55 o 
   0   2   2       84.59       94.57      3.10 o 
   1   2   2      566.18      609.97      9.71 o 
   2   2   2      471.48      403.33      9.16 o 
   3   2   2      330.65      300.40      6.10 o 
   4   2   2        0.82        1.34      6.47 o 
   5   2   2      128.70      126.34     14.18 o 
   6   2   2       19.01       26.09      2.09 o 
  -7   3   2       28.55       42.54      1.44 o 
  -6   3   2        5.10        4.01      1.23 o 
  -5   3   2       72.47       68.53      2.46 o 
  -4   3   2       27.30       26.24      1.78 o 
  -1   3   2      275.13      212.51     39.37 o 
   0   3   2     1652.35     1706.82     14.34 o 
   1   3   2      274.70      316.71      7.96 o 
   2   3   2        7.27        3.23      2.68 o 
   3   3   2      153.40      149.32     10.55 o 
   4   3   2       27.01       26.14      2.48 o 
   5   3   2       72.20       64.93      8.45 o 
   6   3   2        5.20        4.35      1.55 o 
  -6   4   2       36.02       48.42      1.87 o 
  -5   4   2      185.01      182.91     15.10 o 
  -4   4   2       69.29       71.41      2.29 o 
  -1   4   2      125.86      121.57      3.72 o 
   0   4   2      562.04      746.35     10.96 o 
   1   4   2      127.08      121.22      5.65 o 
   2   4   2      831.00      825.81     21.17 o 
   3   4   2       79.41       74.94      3.88 o 
   4   4   2       68.96       73.30      3.69 o 
   5   4   2      184.55      159.18      5.81 o 
   6   4   2       36.27       37.80      1.97 o 
  -6   5   2       20.81       28.02      1.53 o 
  -5   5   2        1.24       -0.06      1.02 o 
  -4   5   2       12.51       11.35      1.25 o 
  -1   5   2      262.31      297.06      6.34 o 
   0   5   2     2730.00     3042.98     17.02 o 
   1   5   2      260.86      280.16     15.61 o 
   2   5   2        1.04       -0.75      2.32 o 
   3   5   2      159.27      165.77      5.77 o 
   4   5   2       13.31       11.35      2.36 o 
   5   5   2        1.26        0.91      1.04 o 
   6   5   2       21.24       24.90      1.55 o 
  -6   6   2       11.25       12.86      1.11 o 
  -5   6   2      206.39      242.50      3.80 o 
  -4   6   2        9.11        9.71      1.22 o 
   0   6   2       57.97       64.23      7.37 o 
   1   6   2      172.78      154.98      4.96 o 
   2   6   2       45.18       52.99      3.35 o 
   3   6   2       55.21       51.53      3.85 o 
   4   6   2        9.16        8.41      1.75 o 
   5   6   2      206.52      192.40      9.71 o 
  -4   7   2        2.85        1.08      1.92 o 
  -3   7   2       33.74       26.24      2.05 o 
   0   7   2      555.38      539.53     11.44 o 
   1   7   2       12.99       11.46      3.21 o 
   2   7   2       61.12       64.49      5.66 o 
   3   7   2       33.58       31.34      2.32 o 
   4   7   2        3.14        1.77      1.53 o 
   5   7   2       44.06       35.51      2.50 o 
  -4   8   2       34.77       26.54      1.93 o 
  -3   8   2      114.42       77.17      2.84 o 
  -2   8   2       12.81       11.43      1.81 o 
  -1   8   2       23.80       27.79      1.52 o 
   0   8   2      455.19      544.83     25.98 o 
   1   8   2       23.16       24.41      1.36 o 
   2   8   2       12.77       11.10      2.40 o 
   3   8   2      114.61       92.33      3.50 o 
   4   8   2       34.82       31.70      2.55 o 
   5   8   2       29.77       27.77      1.97 o 
  -3   9   2        1.65       -0.25      1.18 o 
  -2   9   2      165.76      169.12      2.73 o 
  -1   9   2       58.36       61.88      2.08 o 
   0   9   2       31.55       28.64      2.87 o 
   1   9   2       58.51       57.81      2.55 o 
   2   9   2      166.40      172.20      3.95 o 
   3   9   2        1.60        1.73      1.29 o 
   4   9   2        0.26        0.35      1.41 o 
   5   9   2       27.77       18.60      1.31 o 
  -3  10   2       38.43       27.38      1.73 o 
  -2  10   2        4.74        4.86      1.12 o 
  -1  10   2       15.95       13.69      1.40 o 
   0  10   2       14.77       16.40      2.71 o 
   1  10   2       15.48       15.98      1.38 o 
   2  10   2        4.68        5.41      1.45 o 
   3  10   2       38.90       35.70      2.12 o 
   4  10   2        5.08        4.73      1.26 o 
  -2  11   2       12.28       11.59      1.03 o 
  -1  11   2        9.04        9.24      1.22 o 
   0  11   2       14.65       13.21      1.31 o 
   1  11   2        8.96        8.93      1.61 o 
   2  11   2       12.43       10.59      1.04 o 
   3  11   2        4.82        4.04      1.19 o 
  -1  12   2       14.41       17.34      1.65 o 
   0  12   2       58.23       75.84      2.66 o 
   1  12   2       14.16       14.91      1.51 o 
   2  12   2        3.99        2.87      0.73 o 
   1   0   3      129.60      124.61      2.81 o 
   2   0   3       32.94       30.48      2.62 o 
   3   0   3       81.18       78.36      4.06 o 
   4   0   3       93.18       89.72      6.14 o 
   5   0   3      115.51      103.36     10.69 o 
   6   0   3        5.24       37.04     23.10 o 
   7   0   3       20.30       35.90      1.36 o 
  -7   1   3        4.63        8.33      1.17 o 
  -6   1   3       24.50       26.42      1.61 o 
  -5   1   3       40.97       43.68      2.96 o 
  -4   1   3       80.48       74.87      5.58 o 
  -2   1   3      637.89      615.66      8.65 o 
  -1   1   3      478.52      503.82     17.91 o 
   0   1   3      134.11      146.50      4.15 o 
   1   1   3      481.74      455.65      7.66 o 
   2   1   3      638.32      649.49     10.69 o 
   3   1   3      434.85      441.27      8.97 o 
   4   1   3       80.00       78.00      6.07 o 
   5   1   3       41.31       45.97      4.65 o 
   6   1   3       24.59       36.93      5.17 o 
  -7   2   3       25.20       26.17      1.36 o 
  -6   2   3        5.64        6.64      1.23 o 
  -5   2   3       30.31       38.06     12.44 o 
  -4   2   3       26.21       23.93      1.68 o 
  -3   2   3      125.96      123.83      5.86 o 
  -2   2   3     1073.41     1070.23     51.71 o 
  -1   2   3      642.30      619.88     25.40 o 
   0   2   3       96.07       82.69      1.90 o 
   1   2   3      642.38      685.76     10.50 o 
   2   2   3     1073.71     1138.35     15.41 o 
   3   2   3      124.76      117.05      5.48 o 
   5   2   3       30.38       20.49      5.21 o 
   6   2   3        5.78       12.10      1.79 o 
  -7   3   3        6.11        8.87      1.08 o 
  -6   3   3        0.77       -0.45      1.02 o 
  -5   3   3       43.15       42.42      2.03 o 
  -4   3   3      161.74      181.03      3.74 o 
  -3   3   3      240.87      207.39      7.01 o 
  -2   3   3      383.50      392.54      7.94 o 
  -1   3   3      241.09      268.83      5.30 o 
   0   3   3       72.42       91.41      3.99 o 
   1   3   3      243.11      299.11      8.00 o 
   2   3   3      383.79      426.22     10.33 o 
   3   3   3      240.47      258.48      6.37 o 
   4   3   3      163.21      175.44     10.91 o 
   5   3   3       43.85       35.49      4.56 o 
   6   3   3        0.81        3.84      1.63 o 
  -6   4   3        9.00        9.89      1.25 o 
  -5   4   3      122.42      127.73      3.03 o 
  -4   4   3      152.08      161.14      3.55 o 
  -1   4   3      340.72      364.01      6.77 o 
   0   4   3     1154.11     1277.86     14.58 o 
   1   4   3      341.38      354.91      9.22 o 
   2   4   3      165.13      148.26      6.67 o 
   3   4   3      103.56      125.05      4.80 o 
   4   4   3      152.79      151.00      2.58 o 
   5   4   3      121.43      117.38      8.96 o 
  -6   5   3       17.93       20.62      1.29 o 
  -5   5   3       28.48       31.78      1.78 o 
  -4   5   3       18.38       14.59      1.56 o 
  -1   5   3      430.05      472.40      8.30 o 
   0   5   3      623.72      652.66     11.43 o 
   1   5   3      429.40      442.47     10.94 o 
   2   5   3       47.02       48.28      3.23 o 
   3   5   3      301.80      303.07     20.33 o 
   4   5   3       18.63       16.59      1.97 o 
   5   5   3       29.00       31.17      2.73 o 
  -6   6   3        0.76       -0.61      0.90 o 
  -5   6   3       18.11       20.80      1.53 o 
  -4   6   3       79.87       84.28      2.52 o 
   0   6   3       44.58       50.38      3.93 o 
   1   6   3       45.15       45.61      4.76 o 
   2   6   3      301.51      264.19     17.20 o 
   3   6   3      102.83       89.16      3.39 o 
   4   6   3       79.81       71.26      3.33 o 
   5   6   3       17.93       18.17      2.03 o 
  -5   7   3       46.27       60.86      1.88 o 
   0   7   3       13.87       15.76      4.35 o 
   1   7   3      253.64      231.73     23.08 o 
   2   7   3       68.18       70.24      3.18 o 
   3   7   3        0.89        2.60      1.31 o 
   4   7   3        3.82        2.65      1.63 o 
   5   7   3       47.08       43.47      2.52 o 
  -2   8   3       74.52       69.66      2.61 o 
  -1   8   3       16.59       13.36      1.36 o 
   0   8   3      545.00      640.26     22.12 o 
   1   8   3       16.46       13.40      2.57 o 
   2   8   3       74.00       73.58      2.86 o 
   3   8   3       11.41        8.72      1.69 o 
   4   8   3       67.56       70.32      3.16 o 
   5   8   3        6.50        3.94      1.38 o 
  -2   9   3       52.65       55.28      2.52 o 
  -1   9   3       26.63       31.42      3.24 o 
   0   9   3      126.70      133.74      6.14 o 
   1   9   3       27.40       29.27      1.62 o 
   2   9   3       52.10       59.76      2.59 o 
   3   9   3       20.03       18.39      1.85 o 
   4   9   3       25.37       23.21      2.01 o 
   5   9   3       11.11        6.32      0.96 o 
  -2  10   3        5.88        7.94      1.56 o 
  -1  10   3        1.79        3.01      1.19 o 
   0  10   3        2.28        4.03      1.31 o 
   1  10   3        1.85        2.02      1.51 o 
   2  10   3        5.98        6.46      1.54 o 
   3  10   3        9.08        7.40      1.43 o 
   4  10   3        0.41        0.12      1.08 o 
  -2  11   3        3.01        4.63      1.32 o 
  -1  11   3       78.45       84.85      3.04 o 
   0  11   3       10.88       10.36      1.90 o 
   1  11   3       79.20       85.01      2.87 o 
   2  11   3        3.04        2.66      1.19 o 
   3  11   3       10.17        8.11      1.25 o 
  -1  12   3       28.85       31.14      1.80 o 
   0  12   3       26.86       29.93      1.92 o 
   1  12   3       28.80       28.87      1.70 o 
   2  12   3        6.09        5.24      0.73 o 
   0   0   4      804.42      793.43     10.32 o 
   1   0   4      409.29      429.29      5.61 o 
   2   0   4      469.76      446.79      8.47 o 
   3   0   4      407.65      451.46      8.93 o 
   4   0   4      152.88      118.79     13.48 o 
   5   0   4       15.01       11.44      1.12 o 
   6   0   4        0.04        0.42      0.99 o 
  -7   1   4       14.60       14.83      1.16 o 
  -6   1   4       14.83       12.42      1.31 o 
  -5   1   4      153.88      138.74      3.13 o 
  -4   1   4        6.73        5.83      1.04 o 
  -3   1   4      170.55      170.05      7.18 o 
  -2   1   4      643.38      681.16     10.33 o 
  -1   1   4      760.67      735.11     51.53 o 
   0   1   4       65.33       87.82      2.77 o 
   1   1   4      758.52      693.47     10.47 o 
   2   1   4      641.27      653.77     11.12 o 
   3   1   4      170.22      167.48      6.00 o 
   4   1   4        6.98        8.69      1.21 o 
   5   1   4      153.51      138.41     15.67 o 
   6   1   4       15.28       13.62      1.39 o 
  -7   2   4        8.38        7.98      1.07 o 
  -6   2   4       29.40       28.14      1.56 o 
  -5   2   4       50.44       47.75      2.08 o 
  -4   2   4       67.12       68.96      6.13 o 
  -3   2   4      341.97      342.23      9.36 o 
  -2   2   4      118.61      139.65      4.25 o 
  -1   2   4      118.82      111.98      7.19 o 
   0   2   4     1879.53     2094.53     17.25 o 
   1   2   4      115.78      114.34      5.13 o 
   2   2   4      119.69      146.99      6.52 o 
   3   2   4      343.83      327.85      9.07 o 
   4   2   4       68.22       63.25      8.09 o 
   5   2   4       49.32       40.54      2.43 o 
  -6   3   4       10.93       14.58      1.34 o 
  -5   3   4       47.41       50.84      2.19 o 
  -4   3   4        7.55        6.74      1.49 o 
  -3   3   4      213.01      198.41      6.80 o 
  -2   3   4       57.22       46.74      3.27 o 
  -1   3   4      319.32      328.81     27.98 o 
   0   3   4     1325.56     1531.86     15.77 o 
   1   3   4      317.55      360.59      9.43 o 
   2   3   4       56.49       44.92      4.41 o 
   3   3   4      213.11      215.06      8.33 o 
   4   3   4        7.40        9.62      4.30 o 
   5   3   4       47.29       46.76      3.28 o 
  -6   4   4       38.68       46.41      1.79 o 
  -5   4   4       17.31       18.06      1.45 o 
  -4   4   4        1.99        0.57      1.27 o 
  -1   4   4      186.29      218.45      5.84 o 
   0   4   4      442.00      502.94     10.06 o 
   1   4   4      186.73      221.50      7.68 o 
   2   4   4       52.38       44.53      4.32 o 
   3   4   4       49.40       57.62      3.86 o 
   4   4   4        1.81        2.19      1.93 o 
   5   4   4       17.40       16.65      1.41 o 
  -6   5   4        1.33        2.06      0.94 o 
  -5   5   4       17.55       17.19      1.45 o 
  -4   5   4       22.08       21.06      1.68 o 
  -3   5   4       78.27       88.04      2.73 o 
  -1   5   4      130.93      144.73      5.07 o 
   0   5   4        2.58        0.74      2.89 o 
   1   5   4      131.30      133.44      6.47 o 
   2   5   4      295.78      269.89      9.11 o 
   3   5   4       78.91       71.49      4.98 o 
   4   5   4       22.28       21.38      1.62 o 
   5   5   4       17.85       16.95      1.92 o 
  -5   6   4       47.74       51.63      1.89 o 
  -4   6   4      118.13      119.25      2.88 o 
  -3   6   4      218.88      252.42      4.27 o 
   0   6   4      184.49      184.36      7.04 o 
   1   6   4      179.25      171.61     11.96 o 
   2   6   4       21.00       22.96      3.96 o 
   3   6   4      221.23      203.29      9.64 o 
   4   6   4      118.22      103.21      3.89 o 
   5   6   4       46.86       42.00      2.47 o 
  -5   7   4       29.91       36.53      1.56 o 
  -1   7   4       58.12       60.65      2.63 o 
   0   7   4      414.92      494.25     46.50 o 
   1   7   4       57.58       58.91      2.26 o 
   2   7   4      194.77      197.83     13.23 o 
   3   7   4       14.00       10.10      1.58 o 
   4   7   4       12.79       13.27      1.88 o 
   5   7   4       29.94       23.49      1.91 o 
  -2   8   4       12.93       15.13      1.86 o 
  -1   8   4      102.19      117.50      7.27 o 
   0   8   4       49.24       49.57      3.18 o 
   1   8   4      103.17      108.42      3.57 o 
   2   8   4       13.00       12.49      1.78 o 
   3   8   4        6.75        5.39      1.46 o 
   4   8   4       42.47       39.66      2.47 o 
   5   8   4       34.02       22.59      1.60 o 
  -2   9   4       18.04       16.70      1.83 o 
  -1   9   4        0.42        1.75      1.57 o 
   0   9   4       59.25       77.06      3.37 o 
   1   9   4        0.40        0.53      1.56 o 
   2   9   4       18.34       16.83      1.87 o 
   3   9   4       29.71       26.94      2.01 o 
   4   9   4        7.45        7.63      1.42 o 
   5   9   4        0.63        0.35      0.63 o 
  -2  10   4       25.73       21.07      1.72 o 
  -1  10   4       85.48       88.72      3.19 o 
   0  10   4       51.53       69.29      3.13 o 
   1  10   4       85.05       89.61      3.29 o 
   2  10   4       26.09       25.76      1.34 o 
   3  10   4       18.71       15.84      1.58 o 
   4  10   4       15.15       13.36      1.25 o 
  -2  11   4       14.34       14.64      1.30 o 
  -1  11   4        1.85        1.46      1.54 o 
   0  11   4        1.69        4.34      1.62 o 
   1  11   4        1.81        2.04      1.45 o 
   2  11   4       14.65       16.17      1.06 o 
   3  11   4       12.14       13.28      1.30 o 
  -1  12   4        1.31        1.61      1.15 o 
   0  12   4       51.20       54.84      2.22 o 
   1  12   4        1.36        1.41      0.74 o 
   2  12   4        7.08        5.78      0.93 o 
   1   0   5      889.72      847.86      8.70 o 
   2   0   5      286.04      254.25      7.07 o 
   3   0   5      211.28      208.97      6.52 o 
   4   0   5      107.26       87.47      8.61 o 
   5   0   5        2.82        5.62      1.03 o 
   6   0   5        0.91       -0.27      1.00 o 
  -6   1   5       20.13       20.06      1.35 o 
  -5   1   5       11.28        9.49      1.36 o 
  -4   1   5      154.61      167.79      3.35 o 
  -3   1   5       41.00       42.18      4.45 o 
  -2   1   5      174.49      159.81      5.86 o 
  -1   1   5      432.87      452.40     34.92 o 
   0   1   5       14.29       16.07      1.85 o 
   1   1   5      429.83      454.33      9.58 o 
   2   1   5      176.99      164.09      6.42 o 
   3   1   5       41.10       36.81      3.88 o 
   4   1   5      154.28      141.09      9.68 o 
   5   1   5       11.48       11.64      1.34 o 
   6   1   5       19.88       23.73      1.37 o 
  -6   2   5       15.40       13.56      1.27 o 
  -5   2   5        6.12        7.19      1.35 o 
  -4   2   5       27.19       24.96      2.04 o 
  -3   2   5       98.46      104.88      5.77 o 
  -2   2   5      329.52      343.44     10.93 o 
  -1   2   5      135.99      141.75      7.10 o 
   0   2   5        9.79       11.47      2.42 o 
   1   2   5      136.64      145.24      6.13 o 
   2   2   5      328.67      363.11     10.06 o 
   3   2   5       97.29      107.86      6.03 o 
   4   2   5       27.03       25.63      4.25 o 
  -6   3   5       10.86       10.82      1.21 o 
  -5   3   5       38.08       34.58      1.86 o 
  -4   3   5       10.36       12.24      1.54 o 
  -3   3   5      268.69      240.32      7.28 o 
  -2   3   5      244.01      248.35      6.59 o 
  -1   3   5       85.88       79.87      3.90 o 
   0   3   5      166.31      184.13      6.35 o 
   1   3   5       84.52       83.32      5.03 o 
   2   3   5      245.06      231.78      8.81 o 
   3   3   5      270.92      285.85      9.58 o 
   4   3   5       10.00       13.29      3.85 o 
   5   3   5       37.84       35.22      2.48 o 
  -6   4   5        0.83        0.69      0.95 o 
  -5   4   5        8.55        8.21      1.34 o 
  -4   4   5        3.74        1.19      1.32 o 
  -1   4   5      160.41      166.77      5.60 o 
   0   4   5      262.83      303.48      8.50 o 
   1   4   5      160.25      160.51      6.93 o 
   2   4   5      180.32      179.77      7.96 o 
   3   4   5       23.24       18.31      1.76 o 
   4   4   5        3.85        3.33      1.66 o 
   5   4   5        8.59       10.78      1.66 o 
  -6   5   5        3.35        4.39      0.98 o 
  -5   5   5       33.64       34.86      1.75 o 
  -4   5   5      133.75      144.19      3.44 o 
   0   5   5      287.64      311.78      8.92 o 
   1   5   5        1.30        6.03      3.57 o 
   2   5   5        1.10       -0.36      4.27 o 
   3   5   5       18.32       18.03      2.61 o 
   4   5   5      133.81      143.85      4.59 o 
   5   5   5       33.00       31.48      2.20 o 
  -5   6   5       12.30       14.05      1.25 o 
  -4   6   5        0.78        0.01      1.14 o 
  -3   6   5       54.96       60.81      2.51 o 
   0   6   5       16.29       12.36      4.10 o 
   1   6   5        8.69        5.71      4.39 o 
   2   6   5        4.22        4.18      3.73 o 
   3   6   5       54.32       53.67      2.24 o 
   4   6   5        0.78        1.00      1.56 o 
   5   6   5       12.19       12.21      1.56 o 
  -5   7   5       29.50       36.69      1.39 o 
  -4   7   5       13.50       15.32      1.30 o 
  -1   7   5      184.41      187.71      4.35 o 
   0   7   5        0.00        0.44      1.92 o 
   1   7   5      183.43      192.38     11.96 o 
   2   7   5       57.84       57.88      2.73 o 
   3   7   5       65.51       59.70      1.90 o 
   4   7   5       13.33       12.85      1.96 o 
   5   7   5       29.55       24.14      1.73 o 
  -1   8   5       55.69       52.26      2.73 o 
   0   8   5       47.46       47.27      2.83 o 
   1   8   5       55.77       57.83      2.94 o 
   2   8   5       38.93       43.06      2.57 o 
   3   8   5        5.41        6.98      1.28 o 
   4   8   5        2.51        2.14      1.49 o 
   5   8   5        1.94        1.80      0.91 o 
  -2   9   5       38.28       41.39      2.14 o 
  -1   9   5       24.32       30.07      2.34 o 
   0   9   5       55.03       56.76      3.19 o 
   1   9   5       23.93       27.24      2.39 o 
   2   9   5       38.16       41.18      1.68 o 
   3   9   5       15.42       16.61      2.10 o 
   4   9   5       86.72       86.01      2.74 o 
  -1  10   5       10.88        9.96      1.75 o 
   0  10   5       49.08       58.33      2.95 o 
   1  10   5       10.88       13.30      2.01 o 
   2  10   5        1.66        0.51      0.97 o 
   3  10   5        2.23        2.08      1.11 o 
   4  10   5        3.92        3.08      0.82 o 
  -1  11   5       32.55       28.70      1.92 o 
   0  11   5        8.68        8.45      1.69 o 
   1  11   5       32.87       30.52      1.92 o 
   2  11   5        1.62        1.13      0.72 o 
   3  11   5       55.99       55.36      1.70 o 
  -1  12   5        1.47        0.98      0.97 o 
   0  12   5       12.86       13.64      0.78 o 
   1  12   5        1.45        2.21      1.14 o 
   0   0   6       13.28       15.87      2.77 o 
   1   0   6       62.21       72.76      3.11 o 
   2   0   6        0.01        1.95      2.98 o 
   3   0   6       14.49       15.42      4.54 o 
   4   0   6        0.11        0.95      1.41 o 
   5   0   6        6.61        6.61      1.29 o 
   6   0   6       48.99       53.16      1.70 o 
  -6   1   6       17.01       20.84      1.30 o 
  -5   1   6        9.78       10.27      1.42 o 
  -4   1   6       78.02       71.82      2.68 o 
  -3   1   6       90.14       97.06      5.80 o 
  -2   1   6       22.10       11.55      2.92 o 
  -1   1   6       91.15       88.96      5.80 o 
   0   1   6      142.77      116.45      5.47 o 
   1   1   6       91.79       85.54      4.75 o 
   2   1   6       21.81       19.25      3.09 o 
   3   1   6       90.30       91.29      5.14 o 
   4   1   6       78.92       76.06      2.57 o 
   5   1   6        9.84       11.63      1.42 o 
  -6   2   6        6.49        7.62      1.11 o 
  -5   2   6       30.64       33.35      1.89 o 
  -4   2   6       54.73       53.94      2.51 o 
  -3   2   6       49.83       51.52      5.41 o 
  -2   2   6      312.74      329.66      5.92 o 
  -1   2   6      758.27      800.46    106.15 o 
   0   2   6      312.73      339.05      8.67 o 
   1   2   6      759.59      790.78     14.65 o 
   2   2   6      312.22      347.40     10.67 o 
   3   2   6       49.24       57.65      4.78 o 
   4   2   6       54.17       55.47      2.78 o 
  -6   3   6       22.91       27.61      1.42 o 
  -5   3   6       35.55       44.18      2.05 o 
  -4   3   6       15.45       11.20      1.65 o 
  -3   3   6       53.26       62.38      3.50 o 
  -1   3   6      496.33      518.23     10.19 o 
   0   3   6      153.32      151.67      6.23 o 
   1   3   6      498.35      573.52     13.13 o 
   2   3   6       30.97       25.02      4.12 o 
   3   3   6       53.44       58.31      5.60 o 
   4   3   6       15.34       10.91      1.83 o 
  -6   4   6       40.09       48.72      1.56 o 
  -5   4   6       13.14       13.97      1.43 o 
  -4   4   6       10.65       10.13      1.62 o 
  -1   4   6       49.30       49.62      3.62 o 
   0   4   6        0.54        1.47      3.09 o 
   1   4   6       48.82       52.45      4.47 o 
   2   4   6       37.08       27.17      4.30 o 
   3   4   6      154.11      180.72      9.61 o 
   4   4   6       10.33       10.75      1.94 o 
   5   4   6       13.25       13.58      1.72 o 
  -6   5   6       13.26       15.88      0.97 o 
  -5   5   6       26.76       28.08      1.56 o 
  -4   5   6        0.19       -0.48      1.19 o 
   0   5   6       94.29      102.54      5.89 o 
   1   5   6        2.73        0.66      4.10 o 
   2   5   6       79.95       91.84     10.71 o 
   3   5   6      179.38      197.72      4.21 o 
   4   5   6        0.21        0.87      1.54 o 
   5   5   6       26.74       24.15      1.84 o 
  -5   6   6        8.96        9.51      1.14 o 
  -4   6   6        6.17        4.57      1.33 o 
  -3   6   6       63.61       71.06      2.68 o 
  -1   6   6      155.31      163.87      4.01 o 
   0   6   6      356.41      430.86     54.35 o 
   1   6   6      155.34      173.42     22.43 o 
   2   6   6      606.70      709.81     51.92 o 
   3   6   6       63.76       63.84      3.95 o 
   4   6   6        6.10        6.60      1.63 o 
   5   6   6        8.64        8.82      1.33 o 
  -5   7   6       90.33      109.92      1.86 o 
  -4   7   6       24.62       26.11      1.49 o 
  -1   7   6       82.63       76.12      3.09 o 
   0   7   6       37.80       48.13      2.92 o 
   1   7   6       83.15       92.84      3.57 o 
   2   7   6        1.46        2.08      1.05 o 
   3   7   6      144.05      148.75      9.29 o 
   4   7   6       24.94       30.44      2.37 o 
   5   7   6       90.18       53.63      1.92 o 
  -1   8   6       13.24       12.94      1.92 o 
   0   8   6       77.57       91.73      3.65 o 
   1   8   6       13.52       14.22      2.09 o 
   2   8   6       98.15      118.57      9.84 o 
   3   8   6       19.99       20.26      2.53 o 
   4   8   6       16.25       16.86      1.73 o 
  -1   9   6        8.46        8.85      1.82 o 
   0   9   6        7.58        7.74      2.04 o 
   1   9   6        8.60       10.03      2.01 o 
   2   9   6       17.94       18.55      1.30 o 
   3   9   6       26.24       27.03      1.24 o 
   4   9   6        9.14       10.23      1.28 o 
  -1  10   6       31.40       27.64      2.03 o 
   0  10   6        7.86       10.30      1.90 o 
   1  10   6       31.48       34.33      2.27 o 
   2  10   6       68.67       76.99      2.99 o 
   3  10   6       72.54       84.23      2.38 o 
  -1  11   6       14.17       13.41      1.48 o 
   0  11   6        2.97        3.74      1.45 o 
   1  11   6       14.28       14.10      1.59 o 
   2  11   6        5.51        4.91      0.73 o 
   0  12   6        6.19        4.82      0.91 o 
   1   0   7      107.00      104.36      5.50 o 
   2   0   7       11.81        8.78      3.51 o 
   3   0   7       21.76       22.83      2.62 o 
   4   0   7       53.02       44.83      2.32 o 
   5   0   7        7.46        7.04      1.29 o 
   6   0   7        1.92        1.54      0.82 o 
  -6   1   7       16.67       16.67      1.15 o 
  -5   1   7        1.11        1.43      1.17 o 
  -4   1   7       57.90       43.57      5.96 o 
  -3   1   7       14.67       13.11      2.16 o 
  -2   1   7       30.52       29.12      3.95 o 
  -1   1   7      253.42      239.91      6.69 o 
   0   1   7      284.88      311.92      8.67 o 
   1   1   7      254.08      243.65      8.39 o 
   2   1   7       30.70       23.47      4.02 o 
   3   1   7       14.46       15.74      3.86 o 
   4   1   7       57.98       59.68      2.44 o 
   5   1   7        1.12        0.64      1.06 o 
  -6   2   7        0.28        1.34      0.91 o 
  -5   2   7       36.55       33.24      1.86 o 
  -4   2   7       79.04       76.74      2.97 o 
  -3   2   7      238.14      255.31      6.35 o 
  -1   2   7       65.49       59.92      4.26 o 
   0   2   7       11.56       12.20      3.08 o 
   1   2   7       64.12       58.28      4.84 o 
   2   2   7       28.22       27.83      4.58 o 
   3   2   7      237.50      230.20      8.70 o 
  -6   3   7       19.12       19.94      1.13 o 
  -5   3   7        7.95       10.52      1.37 o 
  -4   3   7       23.74       24.70      2.03 o 
  -3   3   7       35.58       32.03      2.81 o 
  -1   3   7      276.71      239.67      7.74 o 
   0   3   7      322.66      310.17      9.34 o 
   1   3   7      276.17      302.46     10.33 o 
   2   3   7       94.82       97.47      6.77 o 
   3   3   7       35.71       31.63      7.00 o 
   4   3   7       24.03       27.18      2.12 o 
  -6   4   7        2.43        2.10      0.70 o 
  -5   4   7       17.67       18.13      1.43 o 
  -4   4   7       76.68       86.27      3.00 o 
  -2   4   7       36.75       38.87      2.73 o 
  -1   4   7       25.99       25.57      4.69 o 
   0   4   7       15.14       18.99      3.89 o 
   1   4   7       26.27       26.44      4.38 o 
   2   4   7       36.70       44.28      3.68 o 
   3   4   7      148.07      155.41      3.92 o 
   4   4   7       76.68       82.57      3.20 o 
  -5   5   7        6.63        8.66      1.14 o 
  -4   5   7       71.00       74.55      2.68 o 
  -1   5   7      181.74      166.43      4.09 o 
   0   5   7        1.33        2.03      2.02 o 
   1   5   7      181.48      225.95     34.45 o 
   2   5   7      156.38      180.37     17.12 o 
   3   5   7        0.71       -0.37      1.24 o 
   4   5   7       70.99       85.79      3.34 o 
  -5   6   7       44.12       48.98      1.52 o 
  -4   6   7        8.24        7.11      1.40 o 
  -3   6   7       56.21       60.99      2.59 o 
  -1   6   7        1.12        0.01      2.05 o 
   0   6   7       15.11       17.93      5.02 o 
   1   6   7        1.26        0.81      1.65 o 
   2   6   7       27.28       33.06      2.42 o 
   3   6   7       56.63       59.73     12.31 o 
   4   6   7        8.25        8.71      1.64 o 
  -4   7   7       36.55       37.44      1.56 o 
  -1   7   7       36.76       38.63      2.56 o 
   0   7   7       53.80       64.70      3.23 o 
   1   7   7       37.16       41.85      2.68 o 
   2   7   7       87.36      115.54     14.10 o 
   3   7   7       83.85      100.97     13.06 o 
   4   7   7       37.08       44.43      2.31 o 
  -1   8   7       16.41       14.52      1.96 o 
   0   8   7        2.66        0.16      1.72 o 
   1   8   7       16.09       18.10      2.18 o 
   2   8   7       73.73       85.26     13.05 o 
   3   8   7        2.79        6.86      3.32 o 
   4   8   7        6.39        6.66      1.19 o 
  -1   9   7       19.72       18.17      1.97 o 
   0   9   7        6.93        8.54      1.91 o 
   1   9   7       19.75       25.81      3.48 o 
   2   9   7       36.14       45.45      4.87 o 
   3   9   7       12.57       14.60      0.99 o 
  -1  10   7       40.51       41.57      2.10 o 
   0  10   7        4.15        4.76      1.57 o 
   1  10   7       40.77       51.98      7.04 o 
   2  10   7        4.21        5.92      0.85 o 
  -1  11   7       22.67       18.85      1.35 o 
   0  11   7       51.87       63.07      2.05 o 
   1  11   7       22.92       20.47      1.32 o 
   0   0   8      114.41      126.65      6.33 o 
   1   0   8       66.56       68.41      5.33 o 
   2   0   8       27.45       22.16      2.01 o 
   3   0   8       74.61       75.15      3.90 o 
   4   0   8       27.45       23.27      3.34 o 
   5   0   8       29.70       26.63      1.54 o 
  -6   1   8        2.44        2.86      0.78 o 
  -5   1   8        4.69        3.37      1.18 o 
  -4   1   8       60.39       54.59      6.12 o 
  -3   1   8       50.27       52.45      3.36 o 
  -2   1   8      228.41      240.53     20.25 o 
  -1   1   8       86.22       76.10      3.63 o 
   0   1   8      107.19      127.30      6.35 o 
   1   1   8       86.84       75.40      5.55 o 
   2   1   8      229.31      256.17      9.39 o 
   3   1   8       50.41       48.05      3.14 o 
   4   1   8       59.53       64.76      2.48 o 
   5   1   8        4.55        3.99      1.00 o 
  -6   2   8        3.87        3.41      0.74 o 
  -5   2   8       31.56       31.81      1.73 o 
  -4   2   8       31.67       28.16      2.12 o 
  -3   2   8      295.80      254.67      6.52 o 
  -2   2   8       41.93       38.60      2.64 o 
  -1   2   8      177.68      167.18      7.02 o 
   0   2   8        2.63        3.57      3.49 o 
   1   2   8      179.11      184.52      8.19 o 
   2   2   8       41.29       35.56      5.84 o 
  -6   3   8        2.99        2.27      0.61 o 
  -5   3   8       12.58       13.53      1.32 o 
  -4   3   8       28.42       30.00      2.10 o 
  -3   3   8      133.83      134.58      4.83 o 
  -2   3   8       34.57       40.37      2.82 o 
  -1   3   8       70.22       63.85      4.70 o 
   0   3   8      120.64      135.17      6.78 o 
   1   3   8       70.99       82.40      5.71 o 
   2   3   8       34.93       31.38      6.60 o 
  -5   4   8        3.67        2.85      1.01 o 
  -4   4   8      106.21      111.49      3.20 o 
  -2   4   8       68.32       65.34      3.44 o 
  -1   4   8        7.83        2.77      1.59 o 
   0   4   8       11.03       12.53      2.11 o 
   1   4   8        7.90        4.74      5.38 o 
   2   4   8       68.18       70.21      2.98 o 
   3   4   8       25.02       21.21      2.04 o 
  -5   5   8       29.87       29.84      1.30 o 
  -4   5   8        7.68        8.36      1.47 o 
  -1   5   8        3.50        1.06      2.28 o 
   0   5   8        3.87        6.52      4.54 o 
   1   5   8        3.39        6.02      1.76 o 
   2   5   8      124.54      135.35      4.00 o 
   3   5   8       23.74       22.31      1.98 o 
  -5   6   8       20.21       21.33      1.03 o 
  -4   6   8        1.07        1.61      1.05 o 
  -3   6   8       69.08       71.32      2.63 o 
  -1   6   8      180.93      183.62      4.48 o 
   0   6   8      129.63      117.21      4.05 o 
   1   6   8      182.71      201.27      4.96 o 
   2   6   8       23.82       24.03      2.19 o 
   3   6   8       68.24       58.51      2.47 o 
   4   6   8        1.07        0.99      1.29 o 
  -4   7   8        6.07        2.65      1.03 o 
  -3   7   8       28.53       27.17      1.84 o 
  -1   7   8        5.41        5.90      1.72 o 
   0   7   8       62.25       62.13      3.10 o 
   1   7   8        5.18        4.93      1.81 o 
   2   7   8       83.81       86.60      3.12 o 
   3   7   8       28.50       28.54      1.92 o 
  -1   8   8       17.41       14.64      2.01 o 
   0   8   8       36.98       40.90      2.67 o 
   1   8   8       17.54       15.15      1.96 o 
   2   8   8        2.17        2.16      1.45 o 
   3   8   8        5.21        6.74      1.29 o 
  -1   9   8        5.79        4.51      1.56 o 
   0   9   8       22.74       23.52      2.00 o 
   1   9   8        5.61        4.13      1.48 o 
   2   9   8        9.77        8.43      1.36 o 
   3   9   8       27.69       31.39      1.39 o 
  -1  10   8       30.39       34.58      1.78 o 
   0  10   8        0.81        1.82      1.29 o 
   1  10   8       30.70       28.93      1.65 o 
   2  10   8        9.03       10.69      1.07 o 
   0  11   8        2.11        2.08      0.84 o 
   1   0   9        9.33       15.08      4.75 o 
   2   0   9      359.90      319.90     13.69 o 
   3   0   9       26.43       30.16      2.84 o 
   4   0   9       10.30        8.00      1.46 o 
   5   0   9       14.64       16.77      1.27 o 
  -5   1   9       30.42       30.12      1.50 o 
  -4   1   9       30.02       26.65      3.95 o 
  -3   1   9      332.51      370.83      7.93 o 
  -2   1   9       79.42       96.11      5.40 o 
  -1   1   9       92.37       99.24      3.35 o 
   0   1   9        0.00        1.36      4.31 o 
   1   1   9       92.45      104.58      6.50 o 
   2   1   9       79.83       75.66      6.72 o 
   3   1   9      336.35      341.48      7.23 o 
   4   1   9       29.96       25.23      6.69 o 
  -5   2   9       22.98       26.53      1.44 o 
  -4   2   9       50.54       48.14      2.32 o 
  -3   2   9       33.40       30.94      2.89 o 
  -2   2   9      408.60      425.24      7.74 o 
  -1   2   9        6.44        7.72      1.66 o 
   0   2   9       24.16       20.80      2.02 o 
   1   2   9        6.20        3.45      5.71 o 
   3   2   9       33.34       30.23      2.48 o 
   4   2   9       49.82       26.18      2.23 o 
  -5   3   9        6.97        4.87      0.95 o 
  -4   3   9       53.62       49.55      2.27 o 
  -3   3   9       79.12       58.75      3.53 o 
  -2   3   9       81.18       78.84      3.76 o 
  -1   3   9      206.13      198.94     13.42 o 
   0   3   9        0.27       -0.26      2.00 o 
   1   3   9      207.70      219.27      9.15 o 
   3   3   9       79.26       72.08      2.95 o 
  -5   4   9       22.17       18.16      1.02 o 
  -4   4   9       12.45       14.94      1.52 o 
  -1   4   9       18.87       21.42      2.38 o 
   0   4   9        5.42        1.94      6.32 o 
   1   4   9       18.86       20.81      2.04 o 
   2   4   9       12.48       12.39      1.81 o 
   3   4   9        0.86        2.74      1.50 o 
  -5   5   9        6.82        5.63      0.71 o 
  -4   5   9        2.86        3.14      1.13 o 
  -1   5   9      100.67      102.60      3.72 o 
   0   5   9       11.84       10.08      2.15 o 
   1   5   9      100.54      100.71      3.53 o 
   2   5   9       22.32       19.27      2.02 o 
   3   5   9       36.30       34.23      2.10 o 
  -4   6   9        1.14        3.69      1.01 o 
  -3   6   9       20.02       22.26      1.83 o 
  -1   6   9        2.89        3.96      1.90 o 
   0   6   9       37.31       46.11      2.78 o 
   1   6   9        2.89        3.35      1.64 o 
   2   6   9        8.45        5.17      1.52 o 
   3   6   9       20.00       20.68      1.68 o 
  -3   7   9        4.55        4.07      1.31 o 
  -1   7   9       54.20       52.25      2.69 o 
   0   7   9        0.15        0.64      1.53 o 
   1   7   9       53.37       55.48      2.64 o 
   2   7   9       15.83       21.39      1.85 o 
   3   7   9        4.65        4.20      1.26 o 
  -1   8   9        4.78        6.81      1.73 o 
   0   8   9       41.57       37.29      2.33 o 
   1   8   9        4.84        4.80      1.57 o 
   2   8   9        1.17        1.80      1.24 o 
   3   8   9        2.31        2.07      1.09 o 
  -1   9   9       20.57       21.26      1.74 o 
   0   9   9       26.53       32.71      1.98 o 
   1   9   9       20.71       19.00      1.54 o 
   2   9   9        4.67        3.72      1.06 o 
   0  10   9       68.68       72.91      1.95 o 
   1  10   9        6.56        3.92      0.88 o 
   0   0  10       13.71       16.82      2.03 o 
   1   0  10        6.97        7.80      1.71 o 
   2   0  10      218.48      202.30      5.26 o 
   3   0  10       16.36       18.70      2.42 o 
   4   0  10       21.34       20.78      7.80 o 
   5   0  10      105.26      100.76      1.86 o 
  -5   1  10        9.37        8.96      1.02 o 
  -4   1  10        2.47        2.73      1.33 o 
  -3   1  10       12.02       13.36      2.32 o 
  -2   1  10       50.42       49.21      2.97 o 
  -1   1  10       11.18       14.92      2.06 o 
   0   1  10      424.24      469.51      7.83 o 
   2   1  10       50.26       46.97      2.78 o 
   3   1  10       11.90       12.49      1.99 o 
   4   1  10        2.37        0.30      1.33 o 
  -5   2  10       54.40       57.08      1.52 o 
  -4   2  10        4.72        4.36      1.26 o 
  -3   2  10       81.90       81.48      3.93 o 
  -2   2  10       27.85       26.09      2.45 o 
  -1   2  10      142.04      164.30      5.22 o 
   0   2  10        2.60        3.46      2.01 o 
   3   2  10       82.05       67.72      3.25 o 
   4   2  10        4.73        2.01      1.36 o 
  -5   3  10       16.68       14.79      0.85 o 
  -4   3  10       15.94       15.48      1.38 o 
  -2   3  10       38.30       32.25      2.68 o 
  -1   3  10        1.80        2.43      1.57 o 
   0   3  10        2.00        4.20      1.88 o 
   3   3  10       14.72       13.02      1.32 o 
   4   3  10       16.02        9.19      1.45 o 
  -5   4  10        8.37        7.85      0.59 o 
  -4   4  10       35.25       33.20      1.50 o 
  -1   4  10       54.47       53.30      3.15 o 
   0   4  10        3.38        4.55      1.98 o 
   1   4  10       53.92       49.70      2.70 o 
   2   4  10      104.37       96.73      3.19 o 
   3   4  10       24.54       24.49      1.98 o 
  -4   5  10        2.85        1.99      0.90 o 
  -1   5  10        8.97       12.00      2.13 o 
   0   5  10       25.61       16.31      2.35 o 
   1   5  10        9.20        9.31      1.78 o 
   2   5  10        4.37        5.50      1.45 o 
   3   5  10        9.65        9.58      1.44 o 
  -4   6  10        7.85        8.05      0.95 o 
  -3   6  10       19.74       24.73      1.76 o 
  -1   6  10       61.37       60.99      2.95 o 
   0   6  10       13.63       12.62      1.92 o 
   1   6  10       61.44       50.39      2.48 o 
   2   6  10       41.45       38.71      2.04 o 
   3   6  10       19.70       18.31      3.12 o 
  -1   7  10        3.81        2.90      1.72 o 
   0   7  10        0.10        0.97      1.50 o 
   1   7  10        3.93        3.62      1.33 o 
   2   7  10        2.41        3.53      1.15 o 
   3   7  10       11.30        9.35      3.04 o 
  -1   8  10        6.33        7.39      1.60 o 
   0   8  10       69.60       73.69      2.61 o 
   1   8  10        6.35        3.74      1.18 o 
   2   8  10       10.32        7.34      1.15 o 
   0   9  10        0.20        0.62      1.13 o 
   1   9  10        9.39        7.39      1.11 o 
   2   9  10       23.71       18.14      0.92 o 
   1   0  11       27.44       33.72      2.48 o 
   2   0  11       10.58        9.89      1.99 o 
   3   0  11        1.13        2.64      1.70 o 
   4   0  11       17.44       16.81      1.19 o 
  -4   1  11        3.53        3.93      1.27 o 
  -3   1  11       31.15       34.44      2.70 o 
  -2   1  11       72.06       79.44      3.57 o 
  -1   1  11       47.20       47.18      2.99 o 
   0   1  11       14.01       13.66      2.08 o 
   1   1  11       47.97       44.98      2.70 o 
   2   1  11       72.09       79.72      3.46 o 
   3   1  11       30.95       27.45      2.39 o 
   4   1  11        3.60        2.59      2.07 o 
  -4   2  11        3.32        2.56      1.10 o 
  -3   2  11       27.15       24.82      2.35 o 
  -2   2  11       23.07       21.92      2.37 o 
  -1   2  11       21.12       26.28      2.60 o 
   0   2  11      165.56      165.48      4.89 o 
   2   2  11       22.87       24.50      2.19 o 
   3   2  11       26.95       25.69      3.02 o 
   4   2  11        3.19        3.02      1.29 o 
  -4   3  11        1.97        1.04      0.68 o 
  -2   3  11      135.18      138.66      4.58 o 
  -1   3  11       16.03       12.86      1.63 o 
   0   3  11        5.94        6.48      1.37 o 
   2   3  11      135.88      130.20      3.49 o 
   3   3  11       15.86       15.56      1.56 o 
   4   3  11        2.04        1.92      1.33 o 
  -4   4  11        6.25        3.77      0.81 o 
  -1   4  11       13.55       11.80      2.14 o 
   0   4  11       44.94       46.46      3.00 o 
   1   4  11       13.35       11.61      1.86 o 
   2   4  11        8.92        9.84      1.69 o 
   3   4  11       28.53       26.96      1.35 o 
  -4   5  11        7.13        6.41      0.70 o 
  -3   5  11       28.25       32.39      1.65 o 
  -1   5  11       35.56       32.48      2.39 o 
   0   5  11       55.14       54.45      2.93 o 
   1   5  11       35.30       30.99      2.14 o 
   2   5  11       52.09       42.79      2.03 o 
   3   5  11       28.14       31.07      3.74 o 
  -3   6  11       40.49       48.64      1.79 o 
  -1   6  11        3.63        3.83      1.78 o 
   0   6  11        0.15        0.54      1.59 o 
   1   6  11        3.48        3.34      1.34 o 
   2   6  11        8.07        8.36      1.27 o 
   3   6  11       40.39       38.60     11.73 o 
   0   7  11       50.66       52.60      2.31 o 
   1   7  11        3.83        3.41      1.20 o 
   2   7  11       17.68       15.23      1.20 o 
   0   8  11        0.23       -0.90      1.18 o 
   1   8  11       17.66       14.14      1.19 o 
   2   8  11        1.00        1.89      0.58 o 
   0   0  12      285.32      290.01      5.95 o 
   1   0  12        9.73        9.97      1.83 o 
   2   0  12        2.77        1.87      1.47 o 
   3   0  12        3.98        5.61      1.52 o 
   4   0  12       59.58       54.26      1.49 o 
  -4   1  12       13.58       12.78      1.16 o 
  -3   1  12        7.19        8.19      1.59 o 
  -2   1  12       11.05       13.80      1.92 o 
  -1   1  12       42.06       42.09      2.72 o 
   0   1  12       13.58       12.95      1.39 o 
   1   1  12       42.05       43.20      2.70 o 
   2   1  12       11.17       12.36      1.87 o 
   3   1  12        7.29        6.15      1.07 o 
  -4   2  12        2.58        3.37      0.81 o 
  -2   2  12       14.14       15.30      1.97 o 
  -1   2  12       37.70       40.93      2.75 o 
   0   2  12        0.97        0.70      0.98 o 
   1   2  12       37.66       38.92      2.56 o 
   2   2  12       14.20       15.07      1.50 o 
   3   2  12        4.95        4.18      0.99 o 
  -4   3  12        0.91        0.49      0.59 o 
   0   3  12        7.06        9.02      2.25 o 
   1   3  12       25.35       29.82      1.85 o 
   2   3  12       27.32       27.44      2.63 o 
   3   3  12       13.50       14.03      1.08 o 
  -3   4  12       27.43       22.18      1.25 o 
   0   4  12      211.92      238.34      5.20 o 
   1   4  12       15.67       16.13      1.81 o 
   2   4  12       11.05       11.52      2.20 o 
   3   4  12       27.35       23.88      2.38 o 
  -3   5  12        0.14       -0.35      0.88 o 
   0   5  12        0.06        2.13      1.69 o 
   1   5  12        3.16        3.95      1.34 o 
   2   5  12        4.36        3.07      1.29 o 
   3   5  12        0.13        0.15      0.68 o 
   0   6  12       14.48       13.80      1.77 o 
   1   6  12        9.38        8.00      1.28 o 
   2   6  12        0.20        0.44      0.69 o 
   0   7  12        1.72        3.03      1.30 o 
   1   7  12       25.07       19.95      1.21 o 
   2   7  12        6.87        2.03      0.63 o 
   1   0  13       14.29       13.03      1.76 o 
   2   0  13       35.57       43.31      2.44 o 
   3   0  13        5.07        5.50      0.84 o 
  -3   1  13       18.77       21.23      1.33 o 
  -2   1  13        9.01       10.73      1.64 o 
  -1   1  13       19.26       22.48      2.03 o 
   0   1  13       24.97       23.89      3.22 o 
   1   1  13       19.29       20.46      1.97 o 
   2   1  13        9.02       11.84      1.11 o 
   3   1  13       18.77       19.22      2.35 o 
   0   2  13        4.32        3.97      1.18 o 
   1   2  13        2.64        2.19      1.11 o 
   2   2  13       18.27       17.23      3.51 o 
   3   2  13        1.47        1.52      0.74 o 
  -3   3  13       18.26       15.90      0.94 o 
   0   3  13       91.49      106.15      4.00 o 
   1   3  13       20.46       22.34      1.39 o 
   2   3  13        2.28        2.80      0.91 o 
   3   3  13       18.52       15.68      2.62 o 
   0   4  13        0.17        0.27      0.88 o 
   1   4  13       30.09       37.42      4.16 o 
   2   4  13        9.95       12.34      4.56 o 
  -2   5  13       64.76       78.10      1.86 o 
   0   5  13        7.21        7.93      0.97 o 
   1   5  13       13.48       13.05      1.77 o 
   2   5  13       65.08       68.03     22.80 o 
   0   6  13        0.45        0.50      0.85 o 
   1   6  13        9.24        8.40      2.22 o 
   0   0  14        0.01       -1.29      1.29 o 
   1   0  14        6.75        8.01      1.08 o 
   2   0  14       25.50       24.43      1.42 o 
   0   1  14       40.98       34.26      2.64 o 
   1   1  14        3.49        4.50      1.05 o 
   2   1  14        4.62        4.17      0.80 o 
   0   2  14        2.98        3.82      1.22 o 
   1   2  14        5.91        8.20      1.04 o 
   2   2  14        1.12        1.99      0.67 o 
   0   3  14        4.33        3.97      0.86 o 
   1   3  14        6.24        5.41      0.88 o 
   2   3  14        3.87        4.48      1.17 o 
   1   4  14        9.49        6.09      0.71 o 
                                                 
